# Supplementary material for: Monocytes from Uninfected Neonates Born to Trypanosoma cruzi-Infected Mothers Display Upregulated Capacity to Produce TNF-α and to Control Infection in Association with Maternally Transferred Antibodies
Source: Pathogens. 2023 Aug 29;12(9):1103. doi: 10.3390/pathogens12091103 (PMC10536721; doi:10.3390/pathogens12091103)
Supplement: Supplementary file 1 [file pathogens-12-01103-s001.zip]

Archive with 1 entries (1 files):
- pathogens-2561870-supplementary.pdf
